# Supplementary material for: Multiscale Plant Defense Strategies against Ciprofloxacin Stress: From Chloroplast-Centered Adaptation to Microbiome Coordination
Source: Research (Wash D C). 2026 Jan 15;9:1082. doi: 10.34133/research.1082 (PMC12804602; doi:10.34133/research.1082)
Supplement: Supplementary 1 — Description of Supplemental Methods Figs. S1 to S4 Tables S1 to S9 [file research.1082.f1.zip]

Archive with 3 entries (3 files):
- Supplemental Information Table S8.pdf
- Supplemental Information Table S9.pdf
- Supplemental Materials.docx
